# Supplementary material for: Shadow of a Pandemic: Persistence of Prenatal SARS-CoV-2 Antibodies in Newborn Blood Spots
Source: Int J Neonatal Screen. 2023 Aug 2;9(3):43. doi: 10.3390/ijns9030043 (PMC10443380; doi:10.3390/ijns9030043)
Supplement: Supplementary file 1 [file IJNS-09-00043-s001.zip]

Archive with 1 entries (1 files):
- IJNS-2496885-supplementary.pdf
